# Supplementary material for: The complexity of alternative splicing and landscape of tissue-specific expression in lotus (Nelumbo nucifera) unveiled by Illumina- and single-molecule real-time-based RNA-sequencing
Source: DNA Res. 2019 Jun 7;26(4):301–11. doi: 10.1093/dnares/dsz010 (PMC6704400; doi:10.1093/dnares/dsz010)
Supplement: dsz010_Supplementary_Data [file dsz010_supplementary_data.zip]

Archive with 3 entries (2 files):
- dsz010-Suppl_data/
- dsz010-Suppl_data/Supplementary Figures.pdf
- dsz010-Suppl_data/Supplementary Tables S1-13.rar
